# Supplementary material for: The Impact of Cerebral Perfusion on Mesenchymal Stem Cells Distribution after Intra-Arterial Transplantation: A Quantitative MR Study
Source: Biomedicines. 2022 Feb 1;10(2):353. doi: 10.3390/biomedicines10020353 (PMC8962387; doi:10.3390/biomedicines10020353)
Supplement: Supplementary file 1 [file biomedicines-10-00353-s001.zip]

Archive with 1 entries (1 files):
- biomedicines-1495938-supplementary.pdf
